# Supplementary material for: Correlation between BAP1 Localization, Driver Mutations, and Patient Survival in Uveal Melanoma
Source: Cancers (Basel). 2022 Aug 25;14(17):4105. doi: 10.3390/cancers14174105 (PMC9454448; doi:10.3390/cancers14174105)
Supplement: Supplementary file 1 [file cancers-14-04105-s001.zip]

Archive with 2 entries (2 files):
- cancers-1858458-supplementary.pdf
- Table S3. Mutational and Chromosomal characteristics of UM Tumours and Accompanying Clinical Data of Patients.xlsx
