# Supplementary material for: Correlation between BAP1 Localization, Driver Mutations, and Patient Survival in Uveal Melanoma
Source: Cancers (Basel). 2022 Aug 25;14(17):4105. doi: 10.3390/cancers14174105 (PMC9454448; doi:10.3390/cancers14174105)
Supplement: Supplementary file 1 [file cancers-14-04105-s001.zip › Table S3. Mutational and Chromosomal characteristics of UM Tumours and Accompanying Clinical Data of Patients.xlsx]

## Sheet: Table S3.
	Tumour ID	Chr3 Status	Chr8 status (8q)	Metastasis	Metastatic Death (OS, months)	Mutation	Affected Exon	Mutation Type/Consequence	Genomic Nomenclature	Protein Nomenclature	ExAC or Kaviar	SIFT or PolyPhen Score	COSMIC or TCGA	Literature	Nuclear BAP1 Staining (% Cells)	Total Loss BAP1 Staining (% Cells)	Cytoplasmic BAP1 Staining (% Cells)	BAP1 Cytoplasmic Pattern	PRAME (0)	PRAME (1+)	PRAME (2+)	PRAME (3+)	PRAME (H score)
	UM #0181	Monosomy	Gain	Y	Y (69.22)	Y	BAP1 E8	Deletion, FS	3:g.52,440,894_52,440,923delGGCCCTGGGGGGAGGACGAGGAGTGGACAG	p.Gly194_Asp204fsTer9	N	N/A	N		5	0	95	Dot-like	-	-	-	-	-
							SF3B1	Missense	2:g.198,267,484C>T	p.Arg625Cys	N	SIFT 0 (deleterious), PolyPhen 0.993 (probably damaging)	Y	Y
							GNA11	Missense	19:g.3118942T>A	p.Gln209Leu	N	SIFT 0 (deleterious), PolyPhen 0.973 (probably damaging)	Y	Y
	UM #0230	Normal	Normal	N	N (79.51)	Y	EIF1AX E1	Missense	X:g.20,159,748T>C	p.Asn4Ser	N	SIFT 0.79 (tolerated), PolyPhen 0.064 (benign)	N	N	100	0	0	-	100	0	0	0	0
							GNAQ	Missense	9:g.80409488T>G	p.Glu209Pro	N	SIFT 0 (deleterious), PolyPhen 0.998 (probably damaging)	Y	Y
	UM #0318	Monosomy	Gain	Y	Y (57.33)	Y	BAP1 E8	Nonsense, FS	3:g.52,440,916G>A	p.Trp196*	N	N/A	Y	Y	40	55	5	Dot-like	99	0	1	0	2
							GNAQ	Missense	9:g.80409488T>G	p.Glu209Pro		SIFT 0 (deleterious), PolyPhen 0.998 (probably damaging)	Y	Y
	UM #0343	Normal	Gain	N	N (54.28)	Y	SF3B1	Missense	2:g.198,267,484C>T	p.Arg625Cys	N	SIFT 0 (deleterious), PolyPhen 0.993 (probably damaging)	Y	Y	95	0	5	Dot-like	5	90	5	0	100
							GNAQ	Missense	9:g.80409488T>A	p.Glu209Leu	N	SIFT 0 (deleterious), PolyPhen 0.999 (probably damaging)	Y	Y
	UM #0344	-	-	N	N (79.11)	N									100	0	0	-	95	5	0	0	5
	UM #0488	-	-	N	N (68.60)	Y	GNA11	Missense	19:g.3118941_3118942CA>GT	p. Gln209Val	N	SIFT 0 (deleterious), PolyPhen 0.974 (probably damaging)	N	Y	-	-	-	-	-	-	-	-	-
	UM #0490	Monosomy	Gain	N	N (79.59)	Y	GNAQ	Missense	9:g.80409488T>A	p.Glu209Leu	N	SIFT 0 (deleterious), PolyPhen 0.999 (probably damaging)	Y	Y	0	100	0	-	100	0	0	0	0
	UM #0572	-	-	Y	N (78.29)	Y	BAP1 E7	Missense	3:g.52,441,191A>T	p.His193Gln	N	SIFT 0 (deleterious), PolyPhen 0.998 (probably damaging)	N		100	0	0	-	20	80	0	0	80
							GNAQ	Missense	9:g.80409488T>G	p.Glu209Pro	N	SIFT 0 (deleterious), PolyPhen 0.998 (probably damaging)	Y	Y
	UM #0621	Monosomy	Gain	Y	Y (32.72)	N									0	90	10	Dot-like	100	0	0	0	0
	UM #0652	Monosomy	Normal	Y	Y (70.01)	N									60	15	25	Dot-like	100	0	0	0	0
	UM #0813	Normal	Gain	-	N (24.15)	Y	GNAQ	Missense	9:g.80409488T>A	p.Glu209Leu	N	SIFT 0 (deleterious), PolyPhen 0.999 (probably damaging)	Y	Y	100	0	0	-	50	50	0	0	50
	UM #0814	-	-	N	N (34.00)	Y	BAP1 E7	Missense	3:g.52,441,191A>T	p.His193Gln	N	SIFT 0 (deleterious), PolyPhen 0.998 (probably damaging)	N		70	30	0	-	100	0	0	0	0
							GNA11	Missense	19:g.3118942T>A	p.Gln209Leu	N	SIFT 0 (deleterious), PolyPhen 0.973 (probably damaging)	Y	Y
	UM #0838	Monosomy	Gain	Y	Y (13.5)	Y	BAP1 E3	Missense	3:g.52,443,624C>T	p.Gly23Asp	N	SIFT 0 (deleterious), Polyphen 0.973 (probably damaging)	N		15	15	70	Dot-like	85	10	5	0	20
	UM #0858	Normal	Normal	Y	Y (60.85)	No sequencing									-	-	-	-	-	-	-	-	-
	UM #0867	-	-	N	N (64.39)	N									100	0	0	-	90	10	0	0	10
	UM #0915	Monosomy	Gain	Y	Y (48.13)	Y	BAP1 E4	Deletion, FS	3:g.52,442,553_52,442,557delGTAG	p.Thr64TrpfsTer7	N	N/A	N		5	0	95	Dot-like	100	0	0	0	0
							GNA11	Missense	19:g.3118942T>A	p.Gln209Leu	N	SIFT 0 (deleterious), PolyPhen 0.973 (probably damaging)	Y	Y
	UM #0953	Normal	Normal	N	N (88.77)	Y	GNA11	Missense	19:g.3118942T>A	p.Gln209Leu	N	SIFT 0 (deleterious), PolyPhen 0.973 (probably damaging)	Y	Y	100	0	0	-	0	100	0	0	100
	UM #0971	-	-	-	-	Y	SF3B1	Missense	2:g.198,267,483G>A	p.Arg625His	N	SIFT 0 (deleterious), PolyPhen 0.999 (probably damaging)	Y	Y	100	0	0	-	95	5	0	0	5
							GNA11	Missense	19:g.3118941_3118942CA>GT	p. Gln209Val	N	SIFT 0 (deleterious), PolyPhen 0.974 (probably damaging)	N	Y
	UM #1064	Monosomy	Normal	Y	Y (24.44)	Y	BAP1 E5	Deletion, FS	3:g.52,442,054delC	p.Val99CysfsTer3	N	N/A	N		0	100	0	-	5	95	0	0	95
							BAP1 E17	3'UTR	3:g.52,436,303C>T		N	N/A	N
							EIF1AX E1	Missense	X:g.20,159,746T>C	p.Lys5Glu	N	SIFT 0.03 (deleterious), PolyPhen .151 (benign)	N	N
	UM #1068	-	-	Y	Y (31.64)	Y	BAP1 E6	Deletion, FS	3:g.52,441,468_52,441,477delTCCTTTGCTC	p.Ser126_Gly128del	N	N/A	N		25	45	30	Mixed	99	1	0	0	1
							GNA11	Missense	19:g.3118942T>A	p.Gln209Leu	N	SIFT 0 (deleterious), PolyPhen 0.973 (probably damaging)	Y	Y
	UM #1092	Normal	Gain	N	N (51.45)	Y	SF3B1	Missense	2:g.198,267,483G>A	p.Arg625His	N	SIFT 0 (deleterious), PolyPhen 0.999 (probably damaging)	Y	Y	100	0	0	-	100	0	0	0	0
							GNA11	Missense	19:g.3118942T>A	p.Gln209Leu	N	SIFT 0 (deleterious), PolyPhen 0.973 (probably damaging)	Y	Y
	UM #1183	Monosomy	Gain	N	N (50.99)	Y	GNAQ	Missense	9:g.80409488T>G	p.Glu209Pro	N	SIFT 0 (deleterious), PolyPhen 0.998 (probably damaging)	Y	Y	70	0	30	Dot-like	99	1	0	0	1
	UM #1186	Monosomy	Gain	Y	Y (13.6)	Y	BAP1 E3	Deletion, FS	3:g.52,443,621_52,443,634delACACCTGCGATGAG	p.Gly23_Val24delfsTer48	N	N/A	N		0	0	100	Mixed	0	100	0	0	100
	UM #1232	Monosomy	Normal	Y	Y (45.5)	N									10	0	90	Mixed	95	5	0	0	5
	UM #1235	Gain	Gain	Y	Y (21.29)	Y	BAP1 E9	Deletion, FS	3:g.52,440,311delG	p.Leu248fs*1	N	N/A	N		10	0	90	Dot-like	100	0	0	0	0
							GNAQ	Missense	9:g.80409488T>A	p.Glu209Leu	N	SIFT 0 (deleterious), PolyPhen 0.999 (probably damaging)	Y	Y
	UM #1246	Normal	Gain	Y	Y (7.43)	N									5	20	75	Diffuse	75	25	0	0	25
	UM #1283	Monosomy	Gain	Y	Y (8.05)	N									0	10	90	Dot-like	90	10	0	0	10
	UM #1285	-	-	N	N (11.37)	N									0	85	15	Diffuse	95	5	0	0	5
	UM #1303	-	-	Y	Y (66.69)	N									40	0	60	Dot-like	15	80	5	0	90
	UM #1304	Monosomy	Gain	N	N (53.32)	N									5	20	75	Dot-like	100	0	0	0	0
	UM #1362	Monosomy	Gain	N	N (60.85)	Y	BAP1 E5	Missense	3:g.52,441,988C>G	p.Gly121Arg	N	SIFT 0 (deleterious), PolyPhen 0.984 (probably damaging)	N		95	0	5	Dot-like	0	0	100	0	200
							GNA11	Missense	19:g.3118942T>A	p.Gln209Leu	N	SIFT 0 (deleterious), PolyPhen 0.973 (probably damaging)	Y	Y
							SF3B1	Missense	2:g.198,267,483G>A	p.Arg625His	N	SIFT 0 (deleterious), PolyPhen 0.999 (probably damaging)	Y	Y
	UM #1394	Normal	Gain	N	N (-)	Y	GNAQ	Missense	9:g.80409488T>A	p.Glu209Leu	N	SIFT 0 (deleterious), PolyPhen 0.999 (probably damaging)	Y	Y	99	1	0	-	100	0	0	0	0
	UM #1490	Normal	Normal	N	N (63.77)	Y	GNA11	Missense	19:g.3118942T>A	p.Gln209Leu	N	SIFT 0 (deleterious), PolyPhen 0.973 (probably damaging)	Y	Y	99	1	0	-	100	0	0	0	0
	UM #1517	-	-	N	N (67.98)	N									95	5	0	-	100	0	0	0	0
	UM #1555	Normal	Gain	N	N (69.78)	Y	SF3B1	Missense	2:g.198,267,484C>G	p.Arg625Gly	N	SIFT 0 (deleterious), PolyPhen 1 (probably damaging)	Y	Y	95	0	5	Dot-like	70	30	0	0	30
							GNAQ	Missense	9:g.80409488T>G	p.Glu209Pro	N	SIFT 0 (deleterious), PolyPhen 0.998 (probably damaging)	Y	Y
	UM #1658	Monosomy	Gain	Y	Y (12.94)	Y	GNAQ	Missense	9:g.80409488T>A	p.Glu209Leu	N	SIFT 0 (deleterious), PolyPhen 0.999 (probably damaging)	Y	Y	100	0	0	-	95	0	5	0	10
	UM #1685	Normal	Gain	N	N (29.11)	Y	GNAQ	Missense	9:g.80409488T>G	p.Glu209Pro	N	SIFT 0 (deleterious), PolyPhen 0.998 (probably damaging)	Y	Y	100	0	0	-	100	0	0	0	0
	UM #1712	-	-	-	-	No sequencing									0	100	0	-	100	0	0	0	0
	UM #1775	-	-	-	N	N									-	-	-	-	-	-	-	-	-
	UM #1782	Monosomy	Gain	Y	N (2.63)	Y	BAP1 E5	Deletion, FS	3:g.52,441,956_52,441,976delGAAGGCACTGCAGCCTACCTC; c.373_375+18del21	p.Glu125del	N	N/A	N		40	60	0	-	100	0	0	0	0
							GNA11	Missense	19:g.3118942T>A	p.Gln209Leu	N	SIFT 0 (deleterious), PolyPhen 0.973 (probably damaging)	Y	Y
	UM #1877	-	-	N	N (33.02)	N									10	25	65	Dot-like	100	0	0	0	0
	UM #1892	Normal	Gain	N	N (59.43)	Y	SF3B1	Missense	2:g.198,267,483G>T	p.Arg625Leu	N	SIFT 0 (deleterious), PolyPhen 1 (probably damaging)	Y	Y	100	0	0	-	20	80	0	0	80
	UM #1904	-	-	N	N (68.14)	N									90	0	10	Dot-like	100	0	0	0	0
	UM #1938	Normal	Normal	N	N (73.1)	Y	GNAQ	Missense	9:g.80409488T>G	p.Glu209Pro	N	SIFT 0 (deleterious), PolyPhen 0.998 (probably damaging)	Y	Y	100	0	0	-	100	0	0	0	0
	UM #1993	-	-	-	N (-)	Y	BAP1 E10	Deletion, FS	3:g.52,439,813_52,439,814delGA	p.Arg300GlyfsTer6	N	N/A	N		10	80	10	Dot-like	100	0	0	0	0
							GNA11	Missense	19:g.3118942T>A	p.Gln209Leu	N	SIFT 0 (deleterious), PolyPhen 0.973 (probably damaging)	Y	Y
	UM #1997	Monosomy	Gain	-	-	Y	BAP1 E7	Missense	3:g.52,441,265G>C	p.His169Asp	N	SIFT 0 (deleterious), polyphen 0.999 (probably damaging)	N	Y	0	60	40	Diffuse	99	0	0	1	1
							GNA11	Missense	19:g.3118942T>A	p.Gln209Leu	N	SIFT 0 (deleterious), PolyPhen 0.973 (probably damaging)	Y	Y
	UM #1998	Normal	Gain	N	N (72.84)	Y	SF3B1	Missense	2:g.198,267,483G>A	p.Arg625His	N	SIFT 0 (deleterious), PolyPhen 0.999 (probably damaging)	Y	Y	100	0	0	-	95	0	0	5	15
							GNAQ	Missense	9:g.80409488T>A	p.Glu209Leu	N	SIFT 0 (deleterious), PolyPhen 0.999 (probably damaging)	Y	Y
	UM #2049	Monosomy	Gain	N	N (35.42)	N									0	100	0	-	90	10	0	0	10
	UM #2050	Monosomy	Gain	N	N (67.78)	Y	GNAQ	Missense	9:g.80409488T>G	p.Glu209Pro	N	SIFT 0 (deleterious), PolyPhen 0.998 (probably damaging)	Y	Y	-	-	-	-	-	-	-	-	-
	UM #2100	Monosomy	Gain	Y	Y (35.15)	Y	GNAQ	Missense	9:g.80409488T>A	p.Glu209Leu	N	SIFT 0 (deleterious), PolyPhen 0.999 (probably damaging)	Y	Y	55	40	5	Dot-like	100	0	0	0	0
	UM #2102	-	Gain	N	N (39.66)	Y	BAP1 E5	Deletion, FS	3:g.52,442,035delG	p.Ser105ThrfsTer8	N	N/A	N		10	5	85	Mixed	0	70	30	0	130
							GNAQ	Missense	9:g.80409488T>A	p.Glu209Leu	N	SIFT 0 (deleterious), PolyPhen 0.999 (probably damaging)		Y
	UM #2103	Monosomy	Gain	N	N (47.54)	Y	BAP1 E5	Deletion, FS	3:g.52,441,962_52,441,986delACTGCAGCCTACCTCAGGGCTGAAA	p.Gly121_Glu125delfsTer63	N	N/A	N		5	5	90	Dot-like	100	0	0	0	0
							GNAQ	Missense	9:g.80409488T>A	p.Glu209Leu	N	SIFT 0 (deleterious), PolyPhen 0.999 (probably damaging)	Y	Y
	UM #2108	Normal	Normal	N	N (72.41)	Y	EIF1AX E1	Missense	X:g.20,159,755G>A	p.Pro2Ser	N	SIFT 0.01 (deleterious), PolyPhen 0 (benign)	N	N	90	0	10	Dot-like	95	5	0	0	5
							GNAQ	Missense	9:g.80409488T>G	p.Glu209Pro	N	SIFT 0 (deleterious), PolyPhen 0.998 (probably damaging)	Y	Y
	UM #2156	-	-	N	N (72.15)	Y	GNAQ	Missense	9:g.80409488T>A	p.Glu209Leu	N	SIFT 0 (deleterious), PolyPhen 0.999 (probably damaging)	Y	Y	99	1	0	-	100	0	0	0	0
	UM #2160	Monosomy	Gain	Y	Y (37.98)	Y	GNAQ	Missense	9:g.80409488T>G	p.Glu209Pro	N	SIFT 0 (deleterious), PolyPhen 0.998 (probably damaging)	Y	Y	50	0	50	Dot-like	100	0	0	0	0
	UM #2165	Gain	Normal	Y	Y (42.05)	Y	SF3B1	Missense	2:g.198,267,483G>A	p.Arg625His	N	SIFT 0 (deleterious), PolyPhen 0.999 (probably damaging)	Y	Y	90	10	0	-	15	85	0	0	85
							GNA11	Missense	19:g.3118942T>A	p.Gln209Leu	N	SIFT 0 (deleterious), PolyPhen 0.973 (probably damaging)	Y	Y
	UM #2194	-	-	N	N (24.02)	Y	BAP1 E7	Missense	3:g.52,441,224C>A	p.Glu182Asp	N	SIFT 0 (deleterious), PolyPhen 0.998 (probably damaging)	N		5	95	0	-	100	0	0	0	0
	UM #2216	Monosomy	Normal	N	N (47.11)	Y	EIF1AX E1	Missense	X:g.20,159,754G>A	p.Pro2Leu	N	SIFT 0 (deleterious), PolyPhen 0.003 (benign)	N	Y	0	100	0	-	25	75	0	0	75
							GNA11	Missense	19:g.3118942T>A	p.Gln209Leu	N	SIFT 0 (deleterious), PolyPhen 0.973 (probably damaging)	Y	Y
	UM #2220	-	-	Y	Y (20.01)	N									60	35	5	Dot-like	10	90	0	0	90
	UM #2284	Monosomy	Gain	Y	Y (51.98)	Y	BAP1 E7	Missense	3:g.52,441,224C>G	p.Glu182Asp	N	SIFT 0 (deleterious), PolyPhen 0.998 (probably damaging)	N		25	75	0	-	99	0	1	0	2
							GNA11	Missense	19:g.3118942T>A	p.Gln209Leu	N		Y	Y
	UM #2297	Normal	Normal	N	N (83.65)	Y	GNAQ	Missense	9:g.80409488T>G	p.Glu209Pro	N	SIFT 0 (deleterious), PolyPhen 0.998 (probably damaging)	Y	Y	95	0	0	Dot-like	0	100	0	0	100
	UM #2302	Normal	Normal	N	N (46.85)	No sequencing									0	5	95	Dot-like	100	0	0	0	0
	UM #2303	Normal	Normal	N	N (71.69)	Y	EIF1AX E1	Missense	X:g.20,159,746T>C	p.Lys5Glu	N	SIFT 0.01 (deleterious), PolyPhen 0.077 (benign)	N	N	90	0	10	Dot-like	0	100	0	0	100
							GNAQ	Missense	9:g.80409488T>G	p.Glu209Pro	N	SIFT 0 (deleterious), PolyPhen 0.998 (probably damaging)	Y	Y
	UM #2325	Normal	Normal	Y	Y (38.14)	Y	GNA11	Missense	19:g.3118942T>A	p.Gln209Leu	N	SIFT 0 (deleterious), PolyPhen 0.973 (probably damaging)	Y	Y	50	30	20	Dot-like	10	90	0	0	90
	UM #2344	-	-	N	N (16.1)	N									0	20	80	Dot-like	90	10	0	0	10
	UM #2345	Monosomy	Gain	N	N (62.46)	N									5	90	5	Mixed	100	0	0	0	0
	UM #2367	Normal	Gain	N	N (57.59)	Y	SF3B1	Missense	2:g.198,267,483G>A	p.Arg625His	N	SIFT 0 (deleterious), PolyPhen 0.999 (probably damaging)	Y	Y	100	0	0	-	100	0	0	0	0
	UM #2376	Polyploid	Polyploid	Y	Y (10.51)	Y	SF3B1	Missense	2:g.198,267,484C>G	p.Arg625Gly	N	SIFT 0 (deleterious), PolyPhen 1 (probably damaging)	Y	Y	100	0	0	-	20	80	0	0	80
							GNA11	Missense	19:g.3118942T>A	p.Gln209Leu	N	SIFT 0 (deleterious), PolyPhen 0.973 (probably damaging)	Y	Y
	UM #2378	-	Gain	N	N (71.43)	N									0	95	5	Dot-like	100	0	0	0	0
	UM #2420	Monosomy	Gain	Y	Y (3.75)	Y	SF3B1	Missense	2:g.198,267,484C>T	p.Arg625Cys	N	SIFT 0 (deleterious), PolyPhen 0.993 (probably damaging)	Y	Y	45	0	55	Dot-like	90	10	0	0	10
							GNAQ	Missense	9:g.80409488T>G	p.Glu209Pro	N	SIFT 0 (deleterious), PolyPhen 0.998 (probably damaging)	Y	Y
	UM #2446	-	-	Y	Y (58.81)	Y	BAP1 E9	Deletion, FS	3:g.52,440,339delG	p.Ile239SerfsTer3	N	N/A	N		10	85	5	Dot-like	100	0	0	0	0
							GNA11	Missense	19:g.3118942T>A	p.Gln209Leu	N	SIFT 0 (deleterious), PolyPhen 0.973 (probably damaging)	Y	Y
	UM #2505	Normal	Gain	Y	N (70.34)	Y	GNAQ	Missense	9:g.80409488T>G	p.Glu209Pro	N	SIFT 0 (deleterious), PolyPhen 0.998 (probably damaging)	Y	Y	100	0	0	-	0	100	0	0	100
	UM #2523	-	-	N	N (-)	N									100	0	0	-	0	0	100	0	200
	UM #2536	-	-	N	N (70.83)	Y	GNAQ	Missense	9:g.80409488T>G	p.Glu209Pro	N	SIFT 0 (deleterious), PolyPhen 0.998 (probably damaging)	Y	Y	95	5	0	-	100	0	0	0	0
	UM #2552	Monosomy	Gain	Y	Y (20.57)	N									10	20	70	Dot-like	100	0	0	0	0
	UM #2553	Monosomy	Gain	Y	Y (28.39)	Y	BAP1 E8	Splice variant, unknown	3:g.52,440,844C>A		N	N/A	N		75	20	5	Dot-like	99	0	1	0	2
							BAP1 E16	Missense	3:g.52,436,654A>G	p.Phe674Leu	N	SIFT 9 (deleterious), PolyPhen 0.969 (probably damaging)	N
	UM #2563	Normal	Gain	N	N (56.48)	Y	GNA11	Missense	19:g.3118942T>A	p.Gln209Leu	N	SIFT 0 (deleterious), PolyPhen 0.973 (probably damaging)	Y	Y	100	0	0	-	100	0	0	0	0
	UM #2606	-	-	Y	Y (28.29)	N									0	45	55	Dot-like	99	1	0	0	1
	UM #2611	-	-	N	N (70.54)	N									100	0	0	-	100	0	0	0	0
	UM #2612	Normal	Gain	N	N (70.54)	N									5	90	5	Dot-like	100	0	0	0	0
	UM #2651	-	-	Y	Y (33.35)	Y	BAP1 E17	Missense	3:g.52,436,401A>G	p.Val698Ala	N	SIFT 0.04 (deleterious), PolyPhen 0.028 (benign)	N		5	95	0	-	99	0	1	0	2
							SF3B1	Missense	2:g.198,267,484C>T	p.Arg625Cys	N	SIFT 0 (deleterious), PolyPhen 0.993 (probably damaging)	Y	Y
	UM #2727	Monosomy	Gain	N	N (70.14)	N									50	20	30	Dot-like	5	95	0	0	95
	UM #2728	Monosomy	Gain	N	N (43.79)	Y	BAP1 E15	Deletion, FS	3:g.52,436,806delA	p.Lys658Argfs24	N	N/A	N		30	10	60	Mixed	0	85	15	0	115
							GNAQ	Missense	9:g.80409488T>A	p.Glu209Leu	N	SIFT 0 (deleterious), PolyPhen 0.999 (probably damaging)	Y	Y
	UM #2737	Normal	Normal	N	N (52.27)	Y	EIF1AX E1	Missense	X:g.20,159,748T>G	p.Asn4Thr	N	SIFT 0.5 (tolerated), PolyPhen 0 (benign)	N	Y	99	1	0	-	0	100	0	0	100
							GNAQ	Missense	9:g.80409488T>G	p.Glu209Pro	N	SIFT 0 (deleterious), PolyPhen 0.998 (probably damaging)	Y	Y
	UM #2741	Normal	Normal	N	N (57.26)	N									100	0	0	-	40	60	0	0	60
	UM #2754	Normal	Normal	N	N (45.24)	Y	EIF1AX E1	Missense	X:g.20,159,754G>C	p.Pro2Arg	N	SIFT 0 (deleterious), PolyPhen 0.006 (benign)	Y	Y	100	0	0	-	100	0	0	0	0
	UM #2767	-	-	N	N (12.29)	Y	GNA11	Missense	19:g.3118942T>A	p.Gln209Leu	N	SIFT 0 (deleterious), PolyPhen 0.973 (probably damaging)	Y	Y	95	5	0	-	100	0	0	0	0
	UM #2843	Monosomy	Gain	Y	Y (36.40)	Y	BAP1 E13	Deletion, FS	3:g.52,437,650_52,437,675delTTGAAAGCACTGCCGATCTCAGAGGC	p.Ala496LeufsTer32	N	N/A	N		25	25	50	Mixed	0	100	0	0	100
							GNAQ	Missense	9:g.80409488T>G	p.Glu209Pro	N	SIFT 0 (deleterious), PolyPhen 0.998 (probably damaging)	Y	Y
	UM #2845	-	-	N	N (56.80)	N									15	85	0	-	40	60	0	0	60
	UM #2847	Monosomy	Gain	N	N (22.34)	No sequencing									100	0	0	-	100	0	0	0	0
	UM #2879	Normal	Normal	-	N (0)	N									100	0	0	-	60	40	0	0	40
	UM #2900	Monosomy	Gain	Y	Y (2.46)	Y	BAP1 E7	Missense	3:g.52,441,252A>G	p.Tyr173Cys	N	SIFT 0 (deleterious), PolyPhen 0.998 (probably damaging)	Y	Y	0	100	0	-	100	0	0	0	0
							GNAQ	Missense	9:g.80409488T>A	p.Glu209Leu	N	SIFT 0 (deleterious), PolyPhen 0.999 (probably damaging)	Y	Y
	UM #2908	Monsomy	Gain	N	N (44.55)	Y	BAP1 E17	Missense	3:g.52,436,384C>T	p.Val704Ile	N	SIFT 0.18 (tolerated), PolyPhen 0.98 (probably damaging)	N		0	10	90	Diffuse	100	0	0	0	0
							GNA11	Missense	19:g.3118942T>A	p.Gln209Leu	N	SIFT 0 (deleterious), PolyPhen 0.973 (probably damaging)	Y	Y
	UM #2921	Monosomy	Gain	Y	Y (40.38)	Y	GNA11	Missense	19:g.3118942T>A	p.Gln209Leu	N	SIFT 0 (deleterious), PolyPhen 0.973 (probably damaging)	Y	Y	75	25	0	-	100	0	0	0	0
	UM #2956	Monosomy	Gain	Y	N (81.18)	Y	GNAQ	Missense	9:g.80412493G>A	p.Arg183Gln	N	SIFT 0.03 (deleterious), PolyPhen 0.958 (probably damaging)	Y		0	100	0	-	100	0	0	0	0
	UM #2959	Polyploid	Polyploid	Y	Y (34.60)	Y	GNA11	Missense	19:g.3118942T>A	p.Gln209Leu	N	SIFT 0 (deleterious), PolyPhen 0.973 (probably damaging)	Y	Y	95	5	0	-	95	0	5	0	10
	UM #3006	Monsomy	Gain	N	N (48.76)	Y	BAP1 E10	Insertion, FS	3:g.52,439,875_52,439,876insA	p.Gln280ThrfsTer4	N	N/A	N	Y	50	40	10	Dot-like	100	0	0	0	0
							GNAQ	Missense	9:g.80409488T>G	p.Glu209Pro	N	SIFT 0 (deleterious), PolyPhen 0.998 (probably damaging)	Y	Y
	UM #3013	-	-	N	N (11.01)	Y	GNA11	Missense	19:g.3118942T>A	p.Gln209Leu	N	SIFT 0 (deleterious), PolyPhen 0.973 (probably damaging)	Y	Y	5	65	30	Diffuse	-	-	-	-	-
	UM #3019	-	-	N	N (58.45)	No sequencing									100	0	0	-	100	0	0	0	0
	UM #3108	-	-	Y	Y (25.72)	N									100	0	0	-	100	0	0	0	0
